# Supplementary material for: Constrained Optimization of Average Arrival Time via a Probabilistic Approach to Transport Reliability
Source: PLoS One. 2015 May 20;10(5):e0126137. doi: 10.1371/journal.pone.0126137 (PMC4439133; doi:10.1371/journal.pone.0126137)
Supplement: S1 Supplementary File — The data used in the simulation presented in this study. (XLSX) [file pone.0126137.s001.xlsx]

## Sheet: Sheet1
Parameters used for cost-benefit curves
Scenario 1
A = 95
B = 75
D = 5
a = -15
b = -20
c = -30
Scenario 2
A = 100
B = 95
C = 10
c = -30
Scenario 3
A = 100
B = 95
C = 80
F = 10
c = -15
d = -20
p = -30
Arrival time vs probability of punctuality
15	0.255444
14	0.263412
13	0.271471
12	0.27962
11	0.287857
10	0.296183
9	0.304595
8	0.313094
7	0.321678
6	0.330347
5	0.3391
4	0.347936
3	0.356856
2	0.365859
1	0.374945
0	0.384112
-1	0.393362
-2	0.402694
-3	0.412109
-4	0.421605
-5	0.431183
-6	0.440844
-7	0.450586
-8	0.460412
-9	0.470321
-10	0.480313
-11	0.490388
-12	0.500548
-13	0.510792
-14	0.521121
-15	0.531537
-16	0.542038
-17	0.552627
-18	0.563303
-19	0.574067
-20	0.584922
-21	0.595866
-22	0.606901
-23	0.618028
-24	0.629249
-25	0.640563
-26	0.651973
-27	0.663479
-28	0.675082
-29	0.686785
-30	0.698587
