# Supplementary material for: Constrained Optimization of Average Arrival Time via a Probabilistic Approach to Transport Reliability
Source: PLoS One. 2015 May 20;10(5):e0126137. doi: 10.1371/journal.pone.0126137 (PMC4439133; doi:10.1371/journal.pone.0126137)
Supplement: S2 Supplementary File — The codes used for the simulation presented in this study. (M) [file pone.0126137.s002.m]

%%%%%%%%%%%%%%%%%%%%%%%%%%%%%%%%%%%%%%%%%%%%%%%%%%%%%%%%%%%%%%%%%%%%%%%%%%%
%%%%%%%%%%% Script file to print off the punctuality results %%%%%%%%%%%%%%
%%%%%%%%%%%%%%%%%%%%%%%%%%%%%%%%%%%%%%%%%%%%%%%%%%%%%%%%%%%%%%%%%%%%%%%%%%%


%% Ask user for desired cost-benefit function prior to calculation. 
%% The code will be default offer two different penalty functions.

prompt = '\n ---------- \n Please select the cost-benefit function: \n Scenario 1 = 1 \n Scenario 2 = 2 \n Scenario 3 = 3 \n---------- \n >> ';
result = input(prompt);

if (result == 1)
    % Assumed parameters
    A = 95;
    B = 75;
    D = 5;   %(actually -5, but +ve for piecewise defined)
    a = -15; % since we are going in the "negative direction" from t_s 
    b = -20; % "  "
    c = -30; % "  "

    % Define the piecewise domains
    PIECE1 = @(t) t<b;
    PIECE2 = @(t) t>=b & t<=a;
    PIECE3 = @(t) t>a & t<=30;

    % Create piecewise Cost function function
    C = @(t) PIECE3(t).*(((A-100)/a).*(t)+100) + PIECE2(t).*(((B-A)/(b-a)).*(t-a)+A) + PIECE1(t).*((B+D).*exp(-(-1/(c-b))*log(D./(B+D)).*(t-b))-D) ;

    
elseif (result==2)
    % Assumed parameters
    A = 100;
    B = 95;
    C = 10;
    c = -30;
    
    % Define piecewise domains
    PIECE2 = @(t) t<=c;
    PIECE1 = @(t) t>c ;
    
    % Create piecewise cost function
    C = @(t) PIECE1(t).*(A-(A-B)*exp(1/c*(log(A-C)-log(A-B))*t)) + PIECE2(t).*0;
    
 elseif (result==3)
     % Assumed parameters
     A = 100;
     B = 95;
     C = 80;
     F = 10;
     c = -15;
     d = -20;
     p = -30;
     
     % Define piecewise domains
     PIECE1 = @(t) t<d;
     PIECE2 = @(t) t>=d & t<=c;
     PIECE3 = @(t) t>c;
     
     % Create piecewise cost function
     C = @(t) PIECE3(t).*(A - exp((log(A-B)/c).*t))+ PIECE2(t).*(((C-B)/(d-c)).*(t-c)+B) + PIECE1(t).*((C+F).*exp(-(-1/(p-d))*log(F./(C+F)).*(t-d))-F);
     
        
elseif (result==4)
   prompt = 'You have selected Other. Please specify your function as an anonymous function \n \n [eg. The linear function C(t) = t+2 would be specified by \n >> C = @(t) t+2 ] \n Enter your function after the prompt below, including any necessary pointwise (.*, ./ or .^) operands. \n\n >> C =  ';
   result = input(prompt);
   C = result;
end


%%% Have a prompt here for the penalty function choice %%%%
prompt = '\n ---------- \n Please select the penalty function: \n Quadratic (a*t^2):        1 \n Exponential (exp(a*t)):   2 \n Other:                    3 \n---------- \n >> ';
result = input(prompt);

% prompt user for coefficient
if (result==1)
   prompt_a = '\n Please enter the coefficent a for the quadratic: a*t^2\n';
   result_a = input(prompt_a);
elseif (result==2)
   prompt_a = '\n Please enter the coefficent a for the exponential: exp(a*t)\n';
   result_a = input(prompt_a);
elseif (result==3)
   prompt = 'You have selected Other. Please specify your function as an anonymous function \n \n [eg. The linear function P(t) = t+2 would be specified by \n >> P = @(t) t+2 ] \n Enter your function after the prompt below, including any necessary pointwise (.*, ./ or .^) operands. \n\n >> P =  ';
   result_other = input(prompt);
   P = result_other;
end


%%%%%%%%%%%%%%%%%%%%%%%%%%%%%%%%%%%%%%%%%%%%%%%%%%%%%%%%%%%%%%%%%%%%%%%%%%%
%%%%%%%%%%%%%%%%%%%% Common Parameters %%%%%%%%%%%%%%%%%%%%%%%%%%%%%%%%%%%%
%%%%%%%%%%%%%%%%%%%%%%%%%%%%%%%%%%%%%%%%%%%%%%%%%%%%%%%%%%%%%%%%%%%%%%%%%%%

% The scheduled arrival time
t_s = 0; % on-time

% The minimum by which the t_p can be moved forward.
t_min = -30; % should be --30
    
% the maximum by which the t_p can be moved back.
t_max = 15;

% The time in mins by which the scheduled arival time is moved forward.
time = t_min:1:t_max;


%%%%%%%%%%%%%%%%%%%%%%%%%%%%%%%%%%%%%%%%%%%%%%%%%%%%%%%%%%%%%%%%%%%%%%%%%%%
%%%%%%%%%%%%%%%%% Create Penalty Function %%%%%%%%%%%%%%%%%%%%%%%%%%%%%%%%%
%%%%%%%%%%%%%%%%%%%%%%%%%%%%%%%%%%%%%%%%%%%%%%%%%%%%%%%%%%%%%%%%%%%%%%%%%%%

% Piecewise domain:
PIECE4 = @(t) t>t_s & t<=t_max;

% Define Penalty function
if (result==1)
   P = @(t) PIECE4(t).*result_a.*t.^2;
elseif (result==2)
    P = @(t) PIECE4(t).*exp(result_a.*t);
elseif (result==3)
    P = @(t) PIECE4(t).*result_other(t);
end


%%%%%%%%%%%%%%%%%%%% Printing off in a table %%%%%%%%%%%%%%%%%%%%%%%%%%%%%%
% Plot Colours
myOrange = [0.9961    0.5977    0.3984];   
myGreen =  [0.5774    0.7698    0.5774];    
myBlue = [0.5977    0.7969    0.9961];      
myRed = [0.8555    0.3516    0.4297];      

% Quantities
Cost = C(time);
Penalty = P(time);
Total = Cost - Penalty;


figure(1)
plot(time,Cost,'b','LineWidth',2);
xlabel('Time relative to scheduled arrival time')
ylabel('Cost-Benefit')
title('Cost-Benefit Function')
legend('C(t)')


%% Plot of the Benefit-Penalty function
figure(2)
plot(time,Cost,'Color',myBlue,'LineWidth',2);
hold on
plot(time,Penalty,'Color',myRed,'LineWidth',2);
plot(time,Total,'Color',myGreen,'LineWidth',2);
title('Cost Benefit-Penalty')
xlabel('Time: (- => scheduled arrival moved forward), (+ => delayed)')
ylabel('Performance')
legend('Cost Benefit','Penalty Cost (quadratic)','Cost Benefit - Penalty Cost')
hold off


%%%%%%%%%%%%%%%%%%%%%%%%%%%%%%%%%%%%%%%%%%%%%%%%%%%%%%%%%%%%%%%%%%%%%%%%%%%
%%%%%%%%%%%%%%%%%%%%%%% Printing the Results  %%%%%%%%%%%%%%%%%%%%%%%%%%%%%
%%%%%%%%%%%%%%%%%%%%%%%%%%%%%%%%%%%%%%%%%%%%%%%%%%%%%%%%%%%%%%%%%%%%%%%%%%%

fprintf('Calculating punctuality (1)... \n\n\n');
fprintf('%14s %16s %16s %16s \n', 'Time t_p (mins)','Benefit C(t_p)','Penalty Cost P(t_p)', 'Total Cost');
fprintf('----------------------------------------------------------------- \n');
for i=1:length(time)
   fprintf('%14.0f | %14.2f | %14.2f | %14.2f \n', time(i), Cost(i), Penalty(i), Total(i)); 
end


%%%%%%%%%%%%%%%%%%% Printing LaTeX-friendly table %%%%%%%%%%%%%%%%%%%%%%%%%

string1 = '\hline';
string2 = '\\';
string3 = '\begin{tabular}{||c|c|c|c||}';
string4 = '\end{tabular}';

fprintf('LaTeX-Friendly version (1) ... \n\n\n');

fprintf('\n');
fprintf('%5s %3s %3s \n',string3, string1, string2)
fprintf('%6s & %6s & %6s & %6s \n', 'Time t_p (mins)','Benefit C(t_p)','Penalty Cost P(t_p)', 'Total Cost');
for i=1:length(time)-1
   fprintf('%6.0f & %6.2f & %6.2f & %6.2f %3s %3s \n', time(i), Cost(i), Penalty(i), Total(i), string1, string2); 
end
fprintf('%6.0f & %6.2f & %6.2f & %6.2f %3s \n', time(length(time)), Cost(length(time)), Penalty(length(time)), Total(length(time)), string1); 
fprintf('%3s \n \n',string4);


%%%%%%%% Plot the arrival time vs penalty fn vs punctuality %%%%%%%%%%%%%%

% Load the arrival time vs prob of punctuality 
Vectors = [ 15	0.255444167
            14	0.263412088
            13	0.271471032
            12	0.279619854
            11	0.287857495
            10	0.296182982
            9	0.304595425
            8	0.313094017
            7	0.32167803
            6	0.330346812
            5	0.339099787
            4	0.347936451
            3	0.356856373
            2	0.365859187
            1	0.374944599
            0	0.384112375
            -1	0.393362349
            -2	0.402694413
            -3	0.412108521
            -4	0.421604686
            -5	0.431182977
            -6	0.440843519
            -7	0.450586492
            -8	0.46041213
            -9	0.470320718
            -10	0.480312594
            -11	0.490388144
            -12	0.500547808
            -13	0.510792069
            -14	0.521121464
            -15	0.531536574
            -16	0.542038029
            -17	0.552626504
            -18	0.563302722
            -19	0.57406745
            -20	0.584921504
            -21	0.595865742
            -22	0.606901071
            -23	0.61802844
            -24	0.629248847
            -25	0.640563333
            -26	0.651972987
            -27	0.663478941
            -28	0.675082377
            -29	0.686784522
            -30	0.698586649];
 
 %% Flip into the right order
 X_Z = flipud(Vectors);
 
% Find XY function so that once we know the Y coordinate, we know the X,
% and by above we know Z. Y = Total.
 X = time;
 Y = Total;
 Z = zeros(size(X));
 Col = X_Z(:,2)';
 
 figure(3)
 
 
 shading interp
 xlabel('Average arrival time')
 ylabel('Cost')
 zlabel('Probability of Punctuality')
 xlim([-30,15])
 ylim([-50,150])
 zlim([0,1])
 title('Probability of Punctuality')
 colormap(jet)
 hold on
 Grey = [0.4,0.4,0.4];
 plot(time,Cost,'Color', myBlue,'LineWidth',2);
 plot(time,Penalty,'Color',myRed,'LineWidth',2);
 surface([X;X],[Y;Y],[Z;Z],[Col;Col],'facecol','no','edgecol','interp','linew',2,'Marker','o','MarkerSize',4,'MarkerFaceColor','flat','LineWidth',6)
 colorbar
 legend('Cost','Penalty')
 hold off

 
 
